# Supplementary material for: Integrated analysis of bulk and single-cell RNA sequencing reveals the interaction of PKP1 and tumor-infiltrating B cells and their therapeutic potential for nasopharyngeal carcinoma
Source: Front Genet. 2022 Sep 14;13:935749. doi: 10.3389/fgene.2022.935749 (PMC9515358; doi:10.3389/fgene.2022.935749)
Supplement: Supplementary file 2 [file Table1.xlsx]

## Sheet: Sheet1
Supplementary Table S2 The calculated cut point for the PFS analysis.
Genes	Cut point	Statistic
DSC2	14.7685	1.64239
DSC3	78.3476	1.29812
DSG2	204.774	1.87094
DSG3	22.8224	1.77077
DSP	987.184	1.75668
ITGA3	49.7632	1.56695
ITGB5	161.229	2.25765
ITGB6	40.9644	1.70823
PKP1	449.006	2.52153
PKP3	160.641	1.81005
ITGA11	4.97958	2.54218
PERP	565.724	2.21077
LOR	1.14448	1.9468
