# Supplementary material for: Integrated analysis of bulk and single-cell RNA sequencing reveals the interaction of PKP1 and tumor-infiltrating B cells and their therapeutic potential for nasopharyngeal carcinoma
Source: Front Genet. 2022 Sep 14;13:935749. doi: 10.3389/fgene.2022.935749 (PMC9515358; doi:10.3389/fgene.2022.935749)
Supplement: Supplementary file 3 [file DataSheet1.csv]

Supplementary Table S1 Construction of a protein-protein interaction network and module analysis.
Cluster	Score	Type	Gene	Symbol	Network
1	3.307692308	Clustered	1825	DSC3	hits_SUB1
1	3.307692308	Clustered	5317	PKP1	hits_SUB1
1	3.307692308	Clustered	4014	LORICRIN	hits_SUB1
1	3.307692308	Clustered	1832	DSP	hits_SUB1
1	3.307692308	Clustered	11187	PKP3	hits_SUB1
1	3.307692308	Clustered	1824	DSC2	hits_SUB1
1	3.307692308	Clustered	1830	DSG3	hits_SUB1
1	3.307692308	Clustered	3694	ITGB6	hits_SUB1
1	3.307692308	Clustered	3693	ITGB5	hits_SUB1
1	3.307692308	Clustered	64065	PERP	hits_SUB1
1	3.307692308	Seed	22801	ITGA11	hits_SUB1
1	3.307692308	Clustered	3675	ITGA3	hits_SUB1
1	3.307692308	Clustered	1829	DSG2	hits_SUB1
2	2.833333333	Clustered	10970	CKAP4	hits_SUB1
2	2.833333333	Clustered	375790	AGRN	hits_SUB1
2	2.833333333	Seed	84141	EVA1A	hits_SUB1
2	2.833333333	Clustered	1462	VCAN	hits_SUB1
2	2.833333333	Clustered	10272	FSTL3	hits_SUB1
2	2.833333333	Clustered	2817	GPC1	hits_SUB1
2	2.833333333	Clustered	255738	PCSK9	hits_SUB1
2	2.833333333	Clustered	284217	LAMA1	hits_SUB1
2	2.833333333	Clustered	8614	STC2	hits_SUB1
2	2.833333333	Clustered	3914	LAMB3	hits_SUB1
2	2.833333333	Clustered	3909	LAMA3	hits_SUB1
2	2.833333333	Clustered	54972	TMEM132A	hits_SUB1
3	5	Clustered	1294	COL7A1	hits_SUB1
3	5	Clustered	1301	COL11A1	hits_SUB1
3	5	Seed	1300	COL10A1	hits_SUB1
3	5	Clustered	1280	COL2A1	hits_SUB1
3	5	Clustered	169044	COL22A1	hits_SUB1
3	5	Clustered	1288	COL4A6	hits_SUB1
3	5	Clustered	84570	COL25A1	hits_SUB1
3	5	Clustered	1307	COL16A1	hits_SUB1
3	5	Clustered	85301	COL27A1	hits_SUB1
3	5	Clustered	1289	COL5A1	hits_SUB1
3	5	Clustered	1287	COL4A5	hits_SUB1
4	1.25	Clustered	84962	AJUBA	hits_SUB1
4	1.25	Clustered	57216	VANGL2	hits_SUB1
4	1.25	Seed	5087	PBX1	hits_SUB1
4	1.25	Clustered	6926	TBX3	hits_SUB1
4	1.25	Clustered	3224	HOXC8	hits_SUB1
4	1.25	Clustered	7205	TRIP6	hits_SUB1
4	1.25	Clustered	3200	HOXA3	hits_SUB1
4	1.25	Clustered	3225	HOXC9	hits_SUB1
5	3	Clustered	3882	KRT32	hits_SUB1
5	3	Seed	121391	KRT74	hits_SUB1
5	3	Clustered	3866	KRT15	hits_SUB1
5	3	Clustered	3852	KRT5	hits_SUB1
5	3	Clustered	338785	KRT79	hits_SUB1
5	3	Clustered	3887	KRT81	hits_SUB1
5	3	Clustered	3872	KRT17	hits_SUB1
6	2.5	Clustered	4935	GPR143	hits_SUB1
6	2.5	Clustered	5332	PLCB4	hits_SUB1
6	2.5	Seed	147	ADRA1B	hits_SUB1
6	2.5	Clustered	2863	GPR39	hits_SUB1
6	2.5	Clustered	387129	NPSR1	hits_SUB1
6	2.5	Clustered	1907	EDN2	hits_SUB1
7	2.5	Seed	2921	CXCL3	hits_SUB1
7	2.5	Clustered	57007	ACKR3	hits_SUB1
7	2.5	Clustered	2861	GPR37	hits_SUB1
7	2.5	Clustered	2920	CXCL2	hits_SUB1
7	2.5	Clustered	53637	S1PR5	hits_SUB1
7	2.5	Clustered	9568	GABBR2	hits_SUB1
8	2	Clustered	2706	GJB2	hits_SUB1
8	2	Seed	127534	GJB4	hits_SUB1
8	2	Clustered	2709	GJB5	hits_SUB1
8	2	Clustered	2707	GJB3	hits_SUB1
8	2	Clustered	2697	GJA1	hits_SUB1
9	2	Clustered	146760	RTN4RL1	hits_SUB1
9	2	Seed	154064	RAET1L	hits_SUB1
9	2	Clustered	8581	LY6D	hits_SUB1
9	2	Clustered	80328	ULBP2	hits_SUB1
9	2	Clustered	116372	LYPD1	hits_SUB1
10	1.2	Clustered	4804	NGFR	hits_SUB1
10	1.2	Clustered	7135	TNNI1	hits_SUB1
10	1.2	Seed	3706	ITPKA	hits_SUB1
10	1.2	Clustered	83698	CALN1	hits_SUB1
10	1.2	Clustered	162494	RHBDL3	hits_SUB1
11	1.2	Seed	10660	LBX1	hits_SUB1
11	1.2	Clustered	55885	LMO3	hits_SUB1
11	1.2	Clustered	2627	GATA6	hits_SUB1
11	1.2	Clustered	3670	ISL1	hits_SUB1
11	1.2	Clustered	5015	OTX2	hits_SUB1
12	1.5	Clustered	10267	RAMP1	hits_SUB1
12	1.5	Clustered	2792	GNGT1	hits_SUB1
12	1.5	Clustered	7434	VIPR2	hits_SUB1
12	1.5	Seed	2692	GHRHR	hits_SUB1
13	1.5	Clustered	1143	CHRNB4	hits_SUB1
13	1.5	Clustered	6616	SNAP25	hits_SUB1
13	1.5	Seed	4973	OLR1	hits_SUB1
13	1.5	Clustered	5328	PLAU	hits_SUB1
14	1.5	Clustered	8324	FZD7	hits_SUB1
14	1.5	Clustered	7474	WNT5A	hits_SUB1
14	1.5	Clustered	6422	SFRP1	hits_SUB1
14	1.5	Seed	5754	PTK7	hits_SUB1
15	1.5	Clustered	875	CBS	hits_SUB1
15	1.5	Clustered	57016	AKR1B10	hits_SUB1
15	1.5	Seed	51477	ISYNA1	hits_SUB1
15	1.5	Clustered	102724560	CBSL	hits_SUB1
16	1.25	Clustered	5818	NECTIN1	hits_SUB1
16	1.25	Clustered	5154	PDGFA	hits_SUB1
16	1.25	Clustered	2263	FGFR2	hits_SUB1
16	1.25	Seed	2261	FGFR3	hits_SUB1
17	1	Clustered	1947	EFNB1	hits_SUB1
17	1	Seed	1948	EFNB2	hits_SUB1
17	1	Clustered	2050	EPHB4	hits_SUB1
18	1	Clustered	8973	CHRNA6	hits_SUB1
18	1	Clustered	2201	FBN2	hits_SUB1
18	1	Seed	1136	CHRNA3	hits_SUB1
19	1	Seed	284252	KCTD1	hits_SUB1
19	1	Clustered	7020	TFAP2A	hits_SUB1
19	1	Clustered	7022	TFAP2C	hits_SUB1
